# Supplementary material for: Whole-Genome-Sequencing Analysis of the Pathogen Causing Spotting Disease and Molecular Response in the Strongylocentrotus intermedius
Source: Microorganisms. 2025 Aug 29;13(9):2019. doi: 10.3390/microorganisms13092019 (PMC12471893; doi:10.3390/microorganisms13092019)
Supplement: Supplementary file 1 [file microorganisms-13-02019-s001.zip]

Archive with 11 entries (11 files):
- Figure S1. PCR photo..pdf
- Figure S2. COG Database Annotation.pdf
- Figure S3. GO Database Annotation.pdf
- Figure S4. KEGG Database Annotation.pdf
- Supplement 1. 16S result.zip
- Table S1. List of primers used for 16S rDNA validation..pdf
- Table S2. List of primers used for qRT-PCR validation..pdf
- Table S3. Candidate species with the most optimal Average Nucleotide Identity comparison outcomes.pdf
- Table S4. Table of immersed infection results. (group A).pdf
- Table S5. CARD database annotation statistics.pdf
- Table S6. Quality of the Transcriptome Sequencing Data.pdf
